# Supplementary material for: Factors Associated with Primary Care Provider’s Job Satisfaction and Organizational Commitment in China: A Machine Learning-Based Random Forest Analysis
Source: Healthcare (Basel). 2023 May 15;11(10):1432. doi: 10.3390/healthcare11101432 (PMC10218293; doi:10.3390/healthcare11101432)
Supplement: Supplementary file 1 [file healthcare-11-01432-s001.zip]

Archive with 1 entries (1 files):
- healthcare-2301993-supplementary.pdf
